# Supplementary material for: Upper Limb Changes in DMD Patients Amenable to Skipping Exons 44, 45, 51 and 53: A 24-Month Study
Source: Children (Basel). 2023 Apr 19;10(4):746. doi: 10.3390/children10040746 (PMC10136754; doi:10.3390/children10040746)
Supplement: Supplementary file 1 [file children-10-00746-s001.zip]

Archive with 1 entries (1 files):
- children-2265218-supplementary.pdf
